# Supplementary material for: Dispiroindolinone–Glutarimide Conjugates: Synthesis and Evaluation as Potential Hetero-PROTACs for p53 Reactivation
Source: Molecules. 2026 May 10;31(10):1602. doi: 10.3390/molecules31101602 (PMC13209440; doi:10.3390/molecules31101602)
Supplement: Supplementary file 1 [file molecules-31-01602-s001.zip]

Archive with 1 entries (1 files):
- molecules-4227578-supplementary.pdf
